# Supplementary material for: A single origin and high genetic diversity of cultivated medicinal herb Glehnia littoralis subsp. littoralis (Apiaceae) deciphered by SSR marker and phenotypic analysis
Source: PLoS One. 2024 Aug 8;19(8):e0308369. doi: 10.1371/journal.pone.0308369 (PMC11309482; doi:10.1371/journal.pone.0308369)
Supplement: S1 Table — (XLSX) [file pone.0308369.s001.xlsx]

## Sheet: Table S1
S1 Table The phenotypic data of cultivated G. littoralis subsp. littoralis
Growing stages	Samples ID	Petiole length (cm)	Root length (cm)	Root diameter (cm)	The total leaf area (cm2)
The seedling stage	CH1	5.12	3.67	0.13	2.78
	CH2	3.34	3.74	0.14	2.42
	CH3	4.41	2.21	0.13	6.48
	CH4	3.81	3.55	0.14	4.08
	CH5	4.33	3.85	0.13	4.28
	CH6	3.34	3.59	0.12	2.46
	DQ1	4.11	5.13	0.24	17.07
	DQ2	3.69	4.17	0.19	9.4
	DQ3	4.33	5.94	0.2	13.09
	DQ4	3.74	4.25	0.14	8.53
	DQ5	4.78	4.02	0.21	18.13
	DQ6	3.7	5.49	0.16	9.61
	HC1	5.9	3.77	0.13	4.35
	HC2	4.9	4.4	0.14	5.87
	HC3	5.47	4.3	0.17	7.17
	HC4	3.87	4.12	0.16	6.98
	HC5	5.01	3.72	0.13	7.01
	HC6	4.5	4.23	0.19	4.81
The vigorous growth stage	CH1	23.27	30.01	0.68	99.75
	CH2	22.48	28.6	0.73	119.84
	CH3	27.98	25.18	0.79	129.03
	CH4	25.28	23.28	1.04	107.84
	CH5	16.71	26.17	0.83	114.85
	CH6	24.61	22.94	0.87	109.49
	DQ1	21.56	28.21	1.02	112.45
	DQ2	25.89	29.34	1.18	140.65
	DQ3	18.51	23.16	0.93	103.77
	DQ4	24.59	33.52	1.01	152.98
	DQ5	23.62	34.04	0.94	139.25
	DQ6	20.24	22.03	1.08	123.46
	HC1	12.44	15.38	1.17	110.38
	HC2	16.86	23.59	0.84	120.24
	HC3	24.61	23.54	0.92	191.89
	HC4	18.55	20.14	0.86	138.59
	HC5	17.15	18.27	0.99	187.64
	HC6	22.64	21.18	0.94	163.26
The harvest stage	CH1	23.76	18.11	1.13	175.68
	CH2	25.73	24.18	1.04	164.23
	CH3	26.29	22.24	1.11	194.24
	CH4	27.38	24.31	1.31	180.35
	CH5	23.62	25.38	1.04	201.34
	CH6	28.32	23.27	1.23	197.35
	DQ1	19.42	24.2	1.02	210.24
	DQ2	27.21	28.94	1.31	220.44
	DQ3	25.23	26.33	1.23	223.45
	DQ4	22.19	24.21	1.12	215.26
	DQ5	28.27	26.19	1.23	240.25
	DQ6	21.16	23.21	1.03	201.34
	HC1	20.24	25.35	1.01	232.24
	HC2	21.24	22.33	1.04	210.24
	HC3	24.33	23.18	1.14	220.25
	HC4	20.87	19.03	1.11	207.03
	HC5	20.04	18.01	1.09	226.23
	HC6	23.24	24.29	1.24	198.21
