# Supplementary material for: A single origin and high genetic diversity of cultivated medicinal herb Glehnia littoralis subsp. littoralis (Apiaceae) deciphered by SSR marker and phenotypic analysis
Source: PLoS One. 2024 Aug 8;19(8):e0308369. doi: 10.1371/journal.pone.0308369 (PMC11309482; doi:10.1371/journal.pone.0308369)
Supplement: S2 Table — (XLSX) [file pone.0308369.s002.xlsx]

## Sheet: Table S2
S2 Table ANOVA analysis of the phenotype of G. littoralis subsp. littoralis in different regions
Growing stages	Sources of variation	Sum of Squares	Degrees of Freedom	Mean Square	F-value	Significance
Petiole length at the seedling stage	Between regions	3.25889	2	1.62945	4.21063	0.0353678
	Within regions	5.80476	15	0.386984
	Total	9.06365	17
Petiole length at the vigorous growth stage	Between regions	72.8194	2	36.4097	2.65409	0.103075
	Within regions	205.775	15	13.7183
	Total	278.595	17
Petiole length at the harvesting stage	Between regions	53.1525	2	26.5763	4.16183	0.036493
	Within regions	95.7857	15	6.38571
	Total	148.938	17
Root length at the seedling stage	Between regions	5.88164	2	2.94082	8.11241	0.00409199
	Within regions	5.43763	15	0.362509
	Total	11.3193	17
Root length at the vigorous growth stage	Between regions	202.892	2	101.446	6.93916	0.00735184
	Within regions	219.291	15	14.6194
	Total	422.183	17
Root length at the harvesting stage	Between regions	39.4727	2	19.7364	3.04662	0.0775551
	Within regions	97.1718	15	6.47812
	Total	136.645	17
Root diameter at the seedling stage	Between regions	0.00584705	2	0.00292352	3.23578	0.0678747
	Within regions	0.0135525	15	0.0009035
	Total	0.0193995	17
Root diameter at the vigorous growth stage	Between regions	0.149059	2	0.0745295	4.40118	0.0313354
	Within regions	0.25401	15	0.016934
	Total	0.403069	17
Root diameter at the harvesting stage	Between regions	0.00694021	2	0.0034701	0.300542	0.744773
	Within regions	0.173192	15	0.0115462
	Total	0.180133	17
The total leaf area at the seedling stage	Between regions	255.717	2	127.859	18.0449	0.0001019
	Within regions	106.284	15	7.08557
	Total	362.001	17
The total leaf area at the vigorous growth stage	Between regions	4517.09	2	2258.55	4.13853	0.0370446
	Within regions	8186.05	15	545.737
	Total	12703.1	17
The total leaf area at the harvesting stage	Between regions	4009.45	2	2004.72	11.0012	0.00114542
	Within regions	2733.42	15	182.228
	Total	6742.86	17
